# Supplementary material for: Historical Investigation of Fowl Adenovirus Outbreaks in South Korea from 2007 to 2021: A Comprehensive Review
Source: Viruses. 2021 Nov 10;13(11):2256. doi: 10.3390/v13112256 (PMC8621494; doi:10.3390/v13112256)
Supplement: Supplementary file 1 [file viruses-13-02256-s001.zip]

Archive with 3 entries (3 files):
- Supplementary Figure 1 (R3).tif
- Supplementary Table 1 (R3).pdf
- Supplementary Table 2 (R3).xlsx
